# Supplementary material for: Home monitoring with connected mobile devices for asthma attack prediction with machine learning
Source: Sci Data. 2023 Jun 8;10:370. doi: 10.1038/s41597-023-02241-9 (PMC10248342; doi:10.1038/s41597-023-02241-9)
Supplement: Supplementary file 2 — Supplementary Table [file 41597_2023_2241_MOESM2_ESM.xlsx]

## Sheet: data_dictionary
Data Source	Variable Name	Variable Label	Answer Details	Data type	Format
Daily Questionnaire: anonym_dailyquestionnaire.csv
	user_key	Pseudo user key		Numeric	NNN
	date	Days after starting phase 2 of the AAMOS-00 study	Daily study activities ranged from day 0 to day 184	Numeric	Variable length field
	daily_night_symp	Have you had difficulty sleeping because of your asthma symptoms (including cough) in the past 24 hours?	Possible values: TRUE = Yes, FALSE = No	Boolean	TRUE/FALSE
	daily_day_symp	Have you had your usual asthma symptoms during the day (cough, wheeze, chest tightness or breathlessness) in the past 24 hours?	Possible values: TRUE = Yes, FALSE = No	Boolean	TRUE/FALSE
	daily_limit_activity	Has your asthma interfered with your usual activities (for example housework, work or school) in the past 24 hours?	Possible values: TRUE = Yes, FALSE = No	Boolean	TRUE/FALSE
	daily_prev_inhaler	Did you use your asthma preventer inhaler in the past 24 hours?	Possible values: 1 = No, I did not take them, 2 = Yes, my usual doses, 3 = Yes, less than my usual doses, 4 = Yes, more than my usual doses, 5 = I'm not sure	Numeric	N
	daily_relief_inhaler	How many puffs of your relief inhaler (“blue puffer”) did you have in the past 24 hours?	Select from ranges. 0 = None, 1 = 1 to 2, 3 = 3 to 4, 5 = 5 to 8, 9 = 9 to 12, 12 = 12 or more	Numeric	Variable length field
	daily_triggers	Did you encounter any asthma triggers today?	Multiple choice. 1 = No, I did not encounter any asthma triggers today 2 = A cold 3 = Exercise or being more active than usual 4 = Strong smells / exhaust fumes 5 = Mould 6 = House dust / dust mites 7 = Feathers 8 = Dogs / cats / other furry / feathered animals 9 = Pollen from trees grass or weeds 10 = Extreme heat 11 = Extreme cold 12 = Changes in weather 13 = Poor air quality 14 = Someone smoki…	String	Variable length field
End of Study Questionnaire: anonym_endquestionnaire.csv
	user_key	Pseudo user key		Numeric	NNN
	completion_date	Days after starting phase 2 of the AAMOS-00 study	Daily study activities ranged from day 0 to day 184	Numeric	Variable length field
Usability	i_think_that_i_would_like_to_use_this_system_frequently	I think that I would like to use this system frequently	5-Point Likert Scale	String	Variable length field
Usability	i_found_the_system_unnecessarily_complex	I found the system unnecessarily complex	5-Point Likert Scale	String	Variable length field
Usability	i_thought_the_system_was_easy_to_use	I thought the system was easy to use	5-Point Likert Scale	String	Variable length field
Usability	i_think_that_i_would_need_the_support_of_a_technical_person_to_be_able_to_use_this_system	I think that I would need the support of a technical person to be able to use this system	5-Point Likert Scale	String	Variable length field
Usability	i_found_the_various_functions_in_this_system_were_well_integrated	I found the various functions in this system were well integrated	5-Point Likert Scale	String	Variable length field
Usability	i_thought_there_was_too_much_inconsistency_in_this_system	I thought there was too much inconsistency in this system	5-Point Likert Scale	String	Variable length field
Usability	i_would_imagine_that_most_people_would_learn_to_use_this_system_very_quickly	I would imagine that most people would learn to use this system very quickly	5-Point Likert Scale	String	Variable length field
Usability	i_found_the_system_very_cumbersome_to_use	I found the system very cumbersome to use	5-Point Likert Scale	String	Variable length field
Usability	i_felt_very_confident_using_the_system	I felt very confident using the system	5-Point Likert Scale	String	Variable length field
Usability	i_needed_to_learn_a_lot_of_things_before_i_could_get_going_with_this_system	I needed to learn a lot of things before I could get going with this system	5-Point Likert Scale	String	Variable length field
Personal Motivation to Use Technology for Self-Management	i_should_be_able_to_pick_and_choose_my_treatment	I should be able to pick and choose my treatment	5-Point Likert Scale	String	Variable length field
Personal Motivation to Use Technology for Self-Management	i_should_be_able_to_make_choices_that_improve_my_care	I should be able to make choices that improve my care	5-Point Likert Scale	String	Variable length field
Personal Motivation to Use Technology for Self-Management	i_should_be_able_to_make_choices_that_positively_impact_my_care	I should be able to make choices that positively impact my care	5-Point Likert Scale	String	Variable length field
Personal Motivation to Use Technology for Self-Management	i_should_feel_competent_about_my_healthcare	I should feel competent about my healthcare	5-Point Likert Scale	String	Variable length field
Personal Motivation to Use Technology for Self-Management	i_should_be_able_to_better_manage_my_health	I should be able to better manage my health	5-Point Likert Scale	String	Variable length field
Personal Motivation to Use Technology for Self-Management	i_should_feel_more_knowledgeable_about_my_health	I should feel more knowledgeable about my health	5-Point Likert Scale	String	Variable length field
Personal Motivation to Use Technology for Self-Management	i_should_feel_competent_explaining_my_health_to_my_healthcare_provider	I should feel competent explaining my health to my healthcare provider	5-Point Likert Scale	String	Variable length field
Personal Motivation to Use Technology for Self-Management	i_should_feel_like_i_can_ask_the_right_questions_to_my_healthcare_provider	I should feel like I can ask the right questions to my healthcare provider	5-Point Likert Scale	String	Variable length field
Personal Motivation to Use Technology for Self-Management	i_should_be_able_to_connect_with_my_healthcare_provider	I should be able to connect with my healthcare provider	5-Point Likert Scale	String	Variable length field
Personal Motivation to Use Technology for Self-Management	i_should_have_better_interactions_with_my_healthcare_provider	I should have better interactions with my healthcare provider	5-Point Likert Scale	String	Variable length field
Personal Motivation to Use Technology for Self-Management	i_should_be_able_to_connect_to_healthcare_services_i_need	I should be able to connect to healthcare services I need	5-Point Likert Scale	String	Variable length field
Personal Motivation to Use Technology for Self-Management	i_should_feel_closer_to_peers_experiencing_my_health_concern	I should feel closer to peers experiencing my health concern	5-Point Likert Scale	String	Variable length field
Personal Motivation to Use Technology for Self-Management	i_should_be_able_to_set_long_term_goals	I should be able to set long-term goals	5-Point Likert Scale	String	Variable length field
Personal Motivation to Use Technology for Self-Management	i_should_be_able_to_set_short_term_goals	I should be able to set short-term goals	5-Point Likert Scale	String	Variable length field
Personal Motivation to Use Technology for Self-Management	i_should_be_able_to_show_my_healthcare_provider_my_progress	I should be able to show my healthcare provider my progress	5-Point Likert Scale	String	Variable length field
Personal Motivation to Use Technology for Self-Management	i_should_be_able_to_visualize_my_progress	I should be able to visualize my progress	5-Point Likert Scale	String	Variable length field
App Quality and Perceived Impact - Engagement	entertainment_the_system_was_fun_entertaining_to_use	Entertainment: the system was fun/entertaining to use	5-Point Likert Scale	String	Variable length field
App Quality and Perceived Impact - Engagement	interest_the_system_was_interesting_to_use_it_presented_its_information_in_an_interesting_way_compared_to_other_similar_apps	Interest: the system was interesting to use, it presented its information in an interesting way compared to other similar apps	5-Point Likert Scale	String	Variable length field
App Quality and Perceived Impact - Engagement	customisation_the_system_allowed_me_to_customise_the_settings_and_preferences_that_i_would_like_to_e_g_sound_content_and_notifications	Customisation: the system allowed me to customise the settings and preferences that I would like to (e.g. sound, content and notifications)	5-Point Likert Scale	String	Variable length field
App Quality and Perceived Impact - Engagement	interactivity_the_system_allows_user_input_provides_feedback_contains_prompts_reminders_sharing_options_notifications_etc	Interactivity: the system allows user input, provides feedback, contains prompts (reminders, sharing options, notifications, etc.)	5-Point Likert Scale	String	Variable length field
App Quality and Perceived Impact - Engagement	target_group_the_system_content_visuals_language_design_was_appropriate_for_the_target_audience	Target group: the system content (visuals, language, design) was appropriate for the target audience	5-Point Likert Scale	String	Variable length field
App Quality and Perceived Impact - Functionality	performance_the_system_features_functions_and_components_buttons_menus_worked_accurately_fast	Performance: the system features (functions) and components (buttons/menus) worked accurately/fast	5-Point Likert Scale	String	Variable length field
App Quality and Perceived Impact - Functionality	ease_of_use_it_was_easy_to_learn_how_to_use_the_system_the_menu_labels_icons_and_instructions_were_clear	Ease of use: it was easy to learn how to use the system; the menu labels, icons and instructions were clear	5-Point Likert Scale	String	Variable length field
App Quality and Perceived Impact - Functionality	navigation_moving_between_screens_made_sense	Navigation: moving between screens made sense	5-Point Likert Scale	String	Variable length field
App Quality and Perceived Impact - Functionality	gestural_design_the_taps_swipes_pinches_scrolls_made_sense_they_were_consistent_across_all_components_screens	Gestural design: the taps/swipes/pinches/scrolls made sense; they were consistent across all components/screens	5-Point Likert Scale	String	Variable length field
App Quality and Perceived Impact - Aesthetics	layout_the_arrangement_and_size_of_buttons_icons_menus_and_content_on_the_screen_were_appropriate	Layout: the arrangement and size of buttons, icons, menus, and content on the screen were appropriate	5-Point Likert Scale	String	Variable length field
App Quality and Perceived Impact - Aesthetics	graphics_there_were_high_quality_resolution_of_graphics_used_for_buttons_icons_menus_and_content	Graphics: there were high quality/resolution of graphics used for buttons, icons, menus and content	5-Point Likert Scale	String	Variable length field
App Quality and Perceived Impact - Aesthetics	visual_appeal_the_system_looks_good	Visual appeal: the system looks good	5-Point Likert Scale	String	Variable length field
App Quality and Perceived Impact - Information	quality_of_information_the_system_content_was_correct_well_written_and_relevant_to_the_goal_topic_of_the_system	Quality of information: the system content was correct, well written, and relevant to the goal/topic of the system	5-Point Likert Scale	String	Variable length field
App Quality and Perceived Impact - Information	quantity_of_information_the_information_within_the_system_was_comprehensive_but_concise	Quantity of information: the information within the system was comprehensive but concise	5-Point Likert Scale	String	Variable length field
App Quality and Perceived Impact - Information	visual_information_the_visual_explanation_of_concepts_through_charts_graphs_images_videos_etc_was_clear_logical_correct	Visual information: the visual explanation of concepts through charts/graphs/images/videos, etc. was clear, logical, correct	5-Point Likert Scale	String	Variable length field
App Quality and Perceived Impact - Information	credibility_of_source_the_information_within_the_system_seemed_to_come_from_a_credible_source	Credibility of source: the information within the system seemed to come from a credible source	5-Point Likert Scale	String	Variable length field
App Quality and Perceived Impact - App subjective quality	i_would_recommend_this_system_to_people_who_might_benefit_from_it	I would recommend this system to people who might benefit from it	5-Point Likert Scale	String	Variable length field
App Quality and Perceived Impact - App subjective quality	how_many_times_do_you_think_you_would_use_this_system_in_the_next_12_months_if_it_was_relevant_to_you	How many times do you think you would use this system in the next 12 months if it was relevant to you?	Possible values: (1) None, (2) 1-2, (3) 3-10, (4) 10-50, (5) >50	String	Variable length field
App Quality and Perceived Impact - App subjective quality	i_would_pay_for_this_system	I would pay for this system	5-Point Likert Scale	String	Variable length field
App Quality and Perceived Impact - App subjective quality	what_is_your_overall_star_rating_of_the_system_out_of_5	What is your overall (star) rating of the system (out of 5)?	Stars rating, possible values: 1 star, 2 stars, 3 stars, 4 stars, 5 stars	String	Variable length field
App Quality and Perceived Impact - Perceived impact	awareness_a_this_study_has_increased_my_awareness_of_the_importance_of_addressing_the_health_behaviour	Awareness - This study has increased my awareness of the importance of addressing the health behaviour	5-Point Likert Scale	String	Variable length field
App Quality and Perceived Impact - Perceived impact	knowledge_a_this_study_has_increased_my_knowledge_understanding_of_the_health_behaviour	Knowledge - This study has increased my knowledge/understanding of the health behaviour	5-Point Likert Scale	String	Variable length field
App Quality and Perceived Impact - Perceived impact	attitudes_a_the_study_has_changed_my_attitudes_toward_improving_this_health_behaviour	Attitudes - The study has changed my attitudes toward improving this health behaviour	5-Point Likert Scale	String	Variable length field
App Quality and Perceived Impact - Perceived impact	intention_to_change_a_the_study_has_increased_my_intentions_motivation_to_address_this_health_behaviour	Intention to change - The study has increased my intentions/motivation to address this health behaviour	5-Point Likert Scale	String	Variable length field
App Quality and Perceived Impact - Perceived impact	help_seeking_a_this_app_would_encourage_me_to_seek_further_help_to_address_the_health_behaviour_if_i_needed_it	Help seeking - This app would encourage me to seek further help to address the health behaviour (if I needed it)	5-Point Likert Scale	String	Variable length field
App Quality and Perceived Impact - Perceived impact	behaviour_change_a_use_of_this_app_will_increase_decrease_the_health_behaviour	Behaviour change - Use of this app will increase/decrease the health behaviour	5-Point Likert Scale	String	Variable length field
General	i_would_pay_for_the_find_air_one_rrp_59_00_eur_per_year	I would pay for the FindAir ONE (RRP 59.00 EUR per year)	5-Point Likert Scale	String	Variable length field
General	i_would_pay_for_the_smart_asthma_smart_peak_flow_meter_rrp_59_60_gbp	I would pay for the Smart Asthma smart peak flow meter (RRP 59.60 GBP)	5-Point Likert Scale	String	Variable length field
General	i_would_pay_for_the_mi_band_3_smartwatch_rrp_25_00_gbp	I would pay for the Mi Band 3 smartwatch (RRP 25.00 GBP)	5-Point Likert Scale	String	Variable length field
General	i_had_received_training_in_taking_peak_flow_measurements_with_a_peak_flow_meter_from_a_healthcare_professional_e_g_asthma_doctor_nurse_pharmacist_etc_prior_to_joining_this_study	I had received training in taking peak flow measurements with a peak flow meter from a healthcare professional (e.g. asthma doctor, nurse, pharmacist, etc.) prior to joining this study	Possible values: Yes, No, Not sure	String	Variable length field
Environment: anonym_environment.csv
	user_key	Pseudo user key		Numeric	NNN
	date	Days after starting phase 2 of the AAMOS-00 study	Daily study activities ranged from day 0 to day 184	Numeric	Variable length field
	temperature	Temperature	Measured in degree Celsius	Numeric	Variable length field
	temperature_min	Minimum temperature at the moment. This is minimal currently observed temperature (within large megalopolises and urban areas)	Measured in degree Celsius	Numeric	Variable length field
	temperature_max	Maximum temperature at the moment. This is maximal currently observed temperature (within large megalopolises and urban areas)	Measured in degree Celsius	Numeric	Variable length field
	pressure	Atmospheric pressure (on the sea level, if there is no sea_level or grnd_level data)	Measured in hPa	Numeric	Variable length field
	humidity	Humidity	Measured in %	Numeric	Variable length field
	wind_speed	Wind speed	Measured in meter/sec	Numeric	Variable length field
	wind_deg	Wind direction	Measured in degrees (meteorological)	Numeric	Variable length field
	aqi	Air Quality Index	Possible values: 1 = Good, 2 = Fair, 3 = Moderate, 4 = Poor, 5 = Very Poor	Numeric	N
	co	Сoncentration of CO (Carbon monoxide)	Measured in μg/m3	Numeric	Variable length field
	no	Сoncentration of NO (Nitrogen monoxide)	Measured in μg/m3	Numeric	Variable length field
	no2	Сoncentration of NO2 (Nitrogen dioxide)	Measured in μg/m3	Numeric	Variable length field
	o3	Сoncentration of O3 (Ozone)	Measured in μg/m3	Numeric	Variable length field
	so2	Сoncentration of SO2 (Sulphur dioxide)	Measured in μg/m3	Numeric	Variable length field
	pm2_5	Сoncentration of PM2.5 (Fine particles matter)	Measured in μg/m3	Numeric	Variable length field
	pm10	Сoncentration of PM10 (Coarse particulate matter)	Measured in μg/m3	Numeric	Variable length field
	nh3	Сoncentration of NH3 (Ammonia)	Measured in μg/m3	Numeric	Variable length field
	grass_pollen	Level of pollen grains from grass	Possible values: Low = 0-29 particles/m3, Moderate = 30-60 particles/m3, High = 61-341 particles/m3, Very high = 342+ particles/m3	String	Variable length field
	tree_pollen	Level of pollen grains from trees	Possible values: Low = 0-95 particles/m3, Moderate = 96-207 particles/m3, High = 208-703 particles/m3, Very high = 704+ particles/m3	String	Variable length field
	weed_pollen	Level of pollen grains from weeds	Possible values: Low = 0-20 particles/m3, Moderate = 21-77 particles/m3, High = 78-266 particles/m3, Very high = 267+ particles/m3	String	Variable length field
Patient Information: anonym_patient_info.csv
	user_key	Pseudo user key		Numeric	NNN
	sex	Sex	Possible values: Female, Male	String	Variable length field
	age_range	Age of participant, age range	Calculated at the end of the study. Possible values: 18-29yo, 30-39yo, 40-49yo, 50+yo	String	Variable length field
	bmi_range	BMI range	Possible values: Underweight = <18.5, Normal = 18.5 to 25 , Pre-obesity = 25 to 30, Obesity = >30	String	Variable length field
	age_diagnosed_range	How old were you when first diagnosed with asthma, or when you had your first symptoms?	Summarised as age ranges. Possible values: 0-6yo, 7-11yo, 12-18yo, 19+yo	String	Variable length field
	max_pef_expected	Theoretical maximum PEF	Calculated using age, height, and sex. Rounded to nearest 5 L/min	Numeric	NNN
	smoker	What is your smoking status?	Possible values: Never (<100 cigarettes in lifetime), Current, Previous	String	Variable length field
	pack_years	Lifetime pack years of cigarettes	"Never" smokers have assumed 0 pack years	Numeric	Variable length field
	race	What is your ethnic group?	Possible values: Asian/Asian British, Black/African/Caribbean/Black British, Mixed/multiple ethnic groups, White, Other ethnic group	String	Variable length field
	severity	Do you think of your asthma as:	Possible values: Very mild, Mild, Moderate, Severe, Very severe	String	Variable length field
	pef_best	What is your personal best peak flow (PEF) measurement?		Numeric	NNN
	n_inhalers	How many different relief inhalers (“blue puffer”) do you use on a regular basis?		Numeric	Variable length field
	region	UK regions	Possible values: Northern Ireland, Scotland, Wales, London, North East, North West, Yorkshire, East Midlands, West Midlands, South East, East of England, South West	String	Variable length field
	nation	UK nations	Possible values: England, Northern Ireland, Scotland, Wales	String	Variable length field
	phase2_start	Day of phase 2 start	Measured in days after starting phase 2 of the AAMOS-00 study	Numeric	Variable length field
	daily_start_date	Day of first daily questionnaire completion	Measured in days after starting phase 2 of the AAMOS-00 study	Numeric	Variable length field
	weekly_start_date	Day of first weekly questionnaire completion	Measured in days after starting phase 2 of the AAMOS-00 study	Numeric	Variable length field
	miband_start_date	Day of first smartwatch data	Measured in days after starting phase 2 of the AAMOS-00 study	Numeric	Variable length field
	position_start_date	Day of first position task completion	Measured in days after starting phase 2 of the AAMOS-00 study	Numeric	Variable length field
	pef_start_date	Day of first PEF measurement	Measured in days after starting phase 2 of the AAMOS-00 study	Numeric	Variable length field
	inhaler_start_date	Day of first smart inhaler record	Measured in days after starting phase 2 of the AAMOS-00 study	Numeric	Variable length field
	daily_end_date	Day of final daily questionnaire completion	Measured in days after starting phase 2 of the AAMOS-00 study	Numeric	Variable length field
	weekly_end_date	Day of final weekly questionnaire completion	Measured in days after starting phase 2 of the AAMOS-00 study	Numeric	Variable length field
	miband_end_date	Day of final smartwatch data	Measured in days after starting phase 2 of the AAMOS-00 study	Numeric	Variable length field
	position_end_date	Day of final position task completion	Measured in days after starting phase 2 of the AAMOS-00 study	Numeric	Variable length field
	pef_end_date	Day of final PEF measurement	Measured in days after starting phase 2 of the AAMOS-00 study	Numeric	Variable length field
	inhaler_end_date	Day of final smart inhaler record	Measured in days after starting phase 2 of the AAMOS-00 study	Numeric	Variable length field
	phase2_end	Day of final phase 2 engagement	Measured in days after starting phase 2 of the AAMOS-00 study	Numeric	Variable length field
Peakflow: anonym_peakflow.csv
	user_key	Pseudo user key		Numeric	NNN
	date	Days after starting phase 2 of the AAMOS-00 study	Daily study activities ranged from day 0 to day 184	Numeric	Variable length field
	hour	Hour of the day the measurement was taken	Hour range from 0 to 23	Numeric	Variable length field
	pef_max	The maximum PEF out of three PEF measurements taken	Measured in L/min	Numeric	NNN
	pefs	List of three PEF measurements taken	Measured in L/min	String	NNN|NNN|NNN
	morning	Morning or evening task	Possible values: TRUE = Morning (5am - 3pm), FALSE = evening (3pm - 5am)	Boolean	TRUE/FALSE
Smart Inhaler: anonym_smartinhaler.csv
	user_key	Pseudo user key		Numeric	NNN
	date	Days after starting phase 2 of the AAMOS-00 study	Daily study activities ranged from day 0 to day 184	Numeric	Variable length field
	hour	Hour of the day the measurement was taken	Hour range from 0 to 23	Numeric	Variable length field
	name	Name of relief medication taken		String	Variable length field
Smartwatch: anonym_smartwatch1.csv (contains entries 1-1,000,000), anonym_smartwatch2.csv (contains entries 1,000,001-2,000,000), anonym_smartwatch3.csv (contains entries 2,000,001-2,101,829). Split into three files to accomodate the maximum data readable with Excel
	user_key	Pseudo user key		Numeric	NNN
	date	Days after starting phase 2 of the AAMOS-00 study	Daily study activities ranged from day 0 to day 184	Numeric	Variable length field
	time	Time of day		Time	HH:MM:SS
	activity_type	Activity type detected by MiBand3	Values: 1 = walk 16 = walk 33 = walk 3 = not_worn 6 = charging 80 = sedentary 90 = sedentary 89 = sedentary 91 = sedentary 92 = sedentary 96 = sedentary 66 = running 98 = running 82 = running 17 = activity_high 106 = sleep 112 = sleep 121 = sleep 122 = sleep 123 = sleep	Numeric	Variable length field
	intensity	Intensity of activity		Numeric	Variable length field
	steps	Steps	Steps taken over 1 minute	Numeric	Variable length field
	hr	Heart rate	Average heart rate over 1 minute. Measured in BPM	Numeric	Variable length field
Weekly Questionnaire: anonym_weeklyquestionnaire.csv
	user_key	Pseudo user key		Numeric	NNN
	date	Days after starting phase 2 of the AAMOS-00 study	Daily study activities ranged from day 0 to day 184	Numeric	Variable length field
	weekly_night_symp	How many days over the last week have you had difficulty sleeping because of your asthma symptoms (including cough)?	Integer from 0 to 7	Numeric	N
	weekly_day_symp	How many days over the last week have you had your usual asthma symptoms during the day (cough, wheeze, chest tightness or breathlessness)?	Integer from 0 to 7	Numeric	N
	weekly_limit_activity	How many days over the last week has your asthma interfered with your usual activities (e.g. housework, work, school, etc)?	Integer from 0 to 7	Numeric	N
	weekly_short_breath	Which of the following statement best describes how often you had experienced a shortness of breath due to your asthma in the last seven days?	Possible values: 1 = I did not experience any shortness of breath due to my asthma 2 = I sometimes had a shortness of breath due to my asthma 3 = I had a moderate amount of shortness of breath due to my asthma 4 = I often had a shortness of breath due to my asthma 5 = I had a shortness of breath due to my asthma all the time	Numeric	N
	weekly_wheeze	Which of the following statement best describes how often you had experienced wheezing due to your asthma in the last seven days?	Possible values: 1 = I did not wheeze due to my asthma 2 = I sometimes wheezed due to my asthma 3 = I had a moderate amount of wheezing due to my asthma 4 = I often wheezed due to my asthma 5 = I was wheezing all the time due to my asthma	Numeric	N
	weekly_relief_inhaler	Which of the following statement best describes your average daily total puffs of your relief inhaler (“blue puffer”), except for use before exercise, in the last seven days?	Possible values: 1 = I had not used my relief inhaler 2 = I had 1 – 2 puffs of my relief inhaler 3 = I had 3 – 4 puffs of my relief inhaler 4 = I had 5 – 8 puffs of my relief inhaler 5 = I had 9 – 12 puffs of my relief inhaler 6 = I had 12 or more puffs of my relief inhaler	Numeric	N
	weekly_doc	Did you visit a general practice (GP) or asthma doctor, not including regular visits regarding your asthma in the past week?	Multiple choice. Possible values: 0 = No -1 = Yesterday -2 = 2 days ago -3 = 3 days ago -4 = 4 days ago -5 = 5 days ago -6 = 6 days ago -7 = 7 days ago	Numeric	N
	weekly_hospital	Were you hospitalised due to your asthma in the past week?	Multiple choice. Possible values: 0 = No -1 = Yesterday -2 = 2 days ago -3 = 3 days ago -4 = 4 days ago -5 = 5 days ago -6 = 6 days ago -7 = 7 days ago	Numeric	N
	weekly_er	Did you visit an emergency room (ER) for your asthma in the past week?	Multiple choice. Possible values: 0 = No -1 = Yesterday -2 = 2 days ago -3 = 3 days ago -4 = 4 days ago -5 = 5 days ago -6 = 6 days ago -7 = 7 days ago	Numeric	N
	weekly_oral	Did you use systemic corticosteroids (Prednisone, etc.) in the past week?	Possible values: 1 = No, 2 = Yes, but no more than usual, 3 = Yes, more than usual, 4 = I'm not sure	Numeric	N
